# Supplementary material for: Scope and Limitations of Exploiting the Ability of the Chemosensitizer NV716 to Enhance the Activity of Tetracycline Derivatives against Pseudomonas aeruginosa
Source: Molecules. 2023 May 23;28(11):4262. doi: 10.3390/molecules28114262 (PMC10254829; doi:10.3390/molecules28114262)
Supplement: Supplementary file 1 [file molecules-28-04262-s001.zip]

Archive with 1 entries (1 files):
- molecules-2395915-supplementary.pdf
